# Supplementary material for: Developmental Vitamin D Deficiency in Pregnant Rats Does Not Induce Preeclampsia
Source: Nutrients. 2021 Nov 26;13(12):4254. doi: 10.3390/nu13124254 (PMC8707812; doi:10.3390/nu13124254)
Supplement: Supplementary file 1 [file nutrients-13-04254-s001.zip]

Archive with 1 entries (1 files):
- nutrients-1457301-supplementary.pdf
